# Supplementary material for: Integrative Analysis and Experimental Validation of Competing Endogenous RNAs in Obstructive Sleep Apnea
Source: Biomolecules. 2023 Apr 1;13(4):639. doi: 10.3390/biom13040639 (PMC10135462; doi:10.3390/biom13040639)
Supplement: Supplementary file 1 [file biomolecules-13-00639-s001.zip › Supplementary information,Table S1.xlsx]

## Sheet: Sheet1
Supplementary information, Table S1 qRT-PCR primer list
Gene symbol	Forward sequence (5' to 3')	Reverse sequence (5' to 3')
KCNQ1OT1	TGCAGAAGACAGGACACTGG	CTTTGGTGGGAAAGGACAGA
NEAT1	TGGTACTGGGAGGGATGAGG	CATTTCCTACCACCCCCACC
OIP5-AS1	AAGCTGCCTTGAGAACTCAGAA	TGTCAGCAAATGCTGGACTCT
OTUD4	CTAACTCCTGCGGTGCCTTCTT	GCTGAATCAGGTCCAGTGGTCA
RRN3	AGATGGTAAGGTTGATAACGGC	AATCCCAATTTGAAACTACAGAGGT
XIST	GGTTGCTGACCCCCTAAGTC	TGAAAAGAGGTGGGGCATCC
ZNF117	ATTCTTTCCAGAAAGTGACCCT	TGCTCAAGGTAGTTTTCAAACAT
ZNF561-AS1	ACCAAGACCTCCCACAACTCTCC	CAGGATCTGGCTTCACTGCTCTTC
U6	CTCGCTTCGGCAGCACA	AACGCTTCACGAATTTGCGT
hsa-miR-142-5p	CGTCCCATAAAGTAGAAAGCAC	ATCCAGTGCAGGGTCCGAGG
hsa-miR-218-5p	TTGTGCTTGATCTAACCATGT	ATCCAGTGCAGGGTCCGAGG
hsa-miR-31-5p	AGGCAAGATGCTGGCATAGCT	ATCCAGTGCAGGGTCCGAGG
hsa-miR-32-5p	TATTGCACATTACTAAGTTGCA	ATCCAGTGCAGGGTCCGAGG
hsa-miR-3609	CAAAGTGATGAGTAATACTGGCTG	ATCCAGTGCAGGGTCCGAGG
hsa-miR-455-3p	GCAGTCCATGGGCATATACAC	ATCCAGTGCAGGGTCCGAGG
hsa-miR-455-5p	TATGTGCCTTTGGACTACATCG	ATCCAGTGCAGGGTCCGAGG
